# Supplementary material for: Enhanced migration and adhesion of peripheral blood neutrophils from SAPHO patients revealed by RNA-Seq
Source: Orphanet J Rare Dis. 2019 Aug 8;14:192. doi: 10.1186/s13023-019-1169-3 (PMC6688242; doi:10.1186/s13023-019-1169-3)
Supplement: Supplementary file 1 — Table S1. RNA-Seq data summary. Amount of reads aquired by RNA-Seq and quality control data summary of each sample. (XLSX 10 kb) [file 13023_2019_1169_MOESM1_ESM.xlsx]

## Sheet: report_Filtered_data_stat
Supplementary Table 1 RNA-seq data summary
Sample	raw_reads	raw_bases	clean_reads	clean_bases	valid_bases	Q30	GC
C1	99.67M	14.95G	97.08M	13.55G	0.9065	0.9543	0.4874
C2	98.39M	14.76G	95.82M	13.99G	0.9478	0.9614	0.4551
C3	99.7M	14.95G	97.47M	14.07G	0.9408	0.9636	0.4562
C4	98.82M	14.82G	96.25M	13.91G	0.9381	0.9573	0.4389
C5	98.6M	14.79G	96.04M	14.09G	0.953	0.9611	0.4434
C6	98.48M	14.77G	96.14M	13.8G	0.9338	0.9582	0.4561
S1	98.95M	14.84G	95.66M	14.0G	0.9433	0.9475	0.4608
S2	97.8M	14.67G	92.88M	13.53G	0.922	0.9268	0.4524
S3	99.29M	14.89G	95.99M	14.0G	0.9401	0.9487	0.4525
S4	98.82M	14.82G	96.1M	14.04G	0.9473	0.9493	0.4808
S5	98.54M	14.78G	95.89M	14.04G	0.9497	0.9521	0.4838
S6	99.05M	14.86G	96.49M	14.13G	0.9508	0.9516	0.4799
