# Supplementary material for: Enhanced migration and adhesion of peripheral blood neutrophils from SAPHO patients revealed by RNA-Seq
Source: Orphanet J Rare Dis. 2019 Aug 8;14:192. doi: 10.1186/s13023-019-1169-3 (PMC6688242; doi:10.1186/s13023-019-1169-3)
Supplement: Supplementary file 2 — Table S2. Differentially expressed genes. List of differentially expressed genes in SAPHO syndrome, related P value, fold change, and up/down regulation of genes were shown on Additional file 1: Table S1. (XLSX 37 kb) [file 13023_2019_1169_MOESM2_ESM.xlsx]

## Sheet: Sheet1
Supplementary Table 2 Differentially expressed genes
id	foldChange	pval	padj	up_down
A2M	16.0645	0.000624139	0.28418	Up
ABCC4	2.13877	0.0163392	0.866686	Up
ACP6	2.30351	0.00191329	0.406205	Up
ADAM20	0.420269	0.00534771	0.612756	Down
ADAMTSL4	0.46623	0.00127671	0.365891	Down
ADORA2B	23.0046	0.0354295	1	Up
AGMO	Inf	0.0324359	0.984313	Up
AIF1L	Inf	0.0266395	0.961648	Up
AKAP17A	5.28923	0.00156348	0.397814	Up
AKR1B10	0.0348457	0.00587718	0.656045	Down
ALAS2	483.068	0.0223403	0.922792	Up
ALB	0.0628191	0.00251152	0.452825	Down
ALDH1A1	3.0132	0.0463738	1	Up
ALDH1A3	124.961	0.001186	0.365891	Up
ALDOB	163.092	0.0103621	0.779502	Up
AMIGO2	2.10281	0.0499982	1	Up
AMOTL1	3.74577	0.0230083	0.922792	Up
ANKHD1-EIF4EBP3	0.375717	0.0119844	0.813156	Down
ANKRD52	0.490829	0.0458148	1	Down
ANKUB1	0.345079	1.48141e-05	0.0284793	Down
ANLN	2.35341	0.0182236	0.893016	Up
APOE	39.0823	0.0151287	0.846328	Up
ARHGAP6	2.54108	0.015436	0.849912	Up
ARHGEF40	0.462059	0.000302551	0.201336	Down
ARL4D	7.80083	0.029241	0.976694	Up
ARPP21	0.180187	0.0279398	0.962677	Down
ASB2	Inf	0.0149858	0.846328	Up
ATP1B1	5.04681	0.00174197	0.406205	Up
AUTS2	0.276037	0.00915621	0.740284	Down
AXL	Inf	0.0164802	0.866686	Up
B3GALT4	0.00991632	2.50203e-09	4.32901e-05	Down
BAG2	2.54892	0.019488	0.911301	Up
BAGE5	0.24402	0.0221828	0.922792	Down
BCL11A	0.343849	0.000144117	0.138529	Down
BCORL1	0.455258	0.00276211	0.473168	Down
BIRC5	7.788	0.0404166	1	Up
BRD4	0.435811	0.0162262	0.866686	Down
C11orf42	Inf	0.0317156	0.984313	Up
C18orf32	3.43547	0.00123849	0.365891	Up
C1orf216	2.25508	0.040429	1	Up
C20orf196	0.487006	0.0167375	0.872788	Down
C20orf24	3.13454	0.00420065	0.562037	Up
C4orf48	2.65538	0.0207495	0.917982	Up
C8orf82	2.42403	0.0388969	1	Up
CACNB4	0.482205	0.000758044	0.312278	Down
CAPNS2	0.435109	0.00106268	0.365891	Down
CASP2	0.499702	0.00211336	0.425198	Down
CCL2	11.5623	0.0410713	1	Up
CCND1	5.63613	0.0228115	0.922792	Up
CCRL2	2.49259	0.043016	1	Up
CD151	2.28162	0.00183559	0.406205	Up
CD200	0.38587	0.0387847	1	Down
CD24	2.48193	0.00264036	0.456835	Up
CD302	4.60649	0.0422071	1	Up
CD36	3.83378	0.00848005	0.713353	Up
CDC20	5.52709	0.0214442	0.917982	Up
CDH11	0.0269481	0.0407313	1	Down
CDKN2C	2.08138	0.0272742	0.961648	Up
CEMIP	Inf	0.000392173	0.225099	Up
CENPF	2.25765	0.0324419	0.984313	Up
CFAP54	0.476392	0.001709	0.406205	Down
CFI	Inf	0.0371813	1	Up
CFL2	2.02341	0.0203277	0.917982	Up
CHKA	2.44841	0.0153578	0.849912	Up
CHST2	2.89264	0.00128999	0.365891	Up
CITED4	2.00871	0.00633798	0.671992	Up
CLDN5	8.86635	0.0129313	0.835951	Up
CLEC5A	4.21123	0.0241412	0.940752	Up
CMTM5	3.43683	0.0225963	0.922792	Up
CNKSR3	4.243	0.0447712	1	Up
CNN3	4.29823	0.0102416	0.773801	Up
COL4A2	20.2849	0.00633736	0.671992	Up
COL9A2	0.395301	0.0290396	0.975618	Down
COMTD1	3.45906	0.00211346	0.425198	Up
CPNE5	2.47098	0.0177646	0.889925	Up
CRIPAK	0.488177	0.0100924	0.769243	Down
CRISP3	2.52072	0.00112949	0.365891	Up
CSF2RA	2.95577	0.0399482	1	Up
CSPG4	Inf	0.00411024	0.562037	Up
CST7	2.37708	0.0476706	1	Up
CTAGE15	19.156	0.046247	1	Up
CTAGE6	0.0346189	0.0124721	0.820504	Down
CTDNEP1	0.477362	0.0212465	0.917982	Down
CTDSPL	4.31012	0.0164744	0.866686	Up
CTHRC1	Inf	0.0289408	0.974189	Up
CTSE	Inf	0.0176716	0.889925	Up
CTSH	2.11589	0.00393171	0.562037	Up
CYFIP1	3.06579	0.026921	0.961648	Up
CYP7A1	10.1362	0.00200063	0.412083	Up
CYYR1	2.64495	0.0141396	0.841706	Up
DAAM2	0.189706	0.0395951	1	Down
DAB2IP	0.237561	0.0176429	0.889925	Down
DBF4	2.00842	0.00450743	0.562811	Up
DCBLD2	5.59357	0.0385495	1	Up
DCT	6.99278	0.00407052	0.562037	Up
DDIAS	2.16943	0.0448455	1	Up
DEFA3	2.23239	0.0181076	0.893016	Up
DHCR7	2.06183	0.0315145	0.984313	Up
DIXDC1	2.40289	0.0135478	0.835951	Up
DLGAP5	2.79331	0.0299586	0.980918	Up
DMC1	9.408	0.0306771	0.984053	Up
DNAH17	0.350259	0.00604461	0.666139	Down
DNAJB5	0.319582	1.00132e-05	0.0270075	Down
DNLZ	2.49303	0.0199917	0.917982	Up
DOCK1	7.74327	0.00710564	0.685661	Up
DPCD	35.5973	0.0179689	0.890826	Up
DST	2.79027	0.0203927	0.917982	Up
DTL	2.58575	0.0177157	0.889925	Up
DUSP13	3.40351	0.030003	0.980918	Up
DUSP4	2.7396	0.00902554	0.738751	Up
E2F1	3.25296	0.0295344	0.978934	Up
EDNRB	Inf	0.0106078	0.782254	Up
EFCAB1	0.236088	4.10685e-05	0.0592139	Down
EGR2	0.422626	0.00131192	0.36611	Down
EGR3	0.330968	0.016305	0.866686	Down
ELOVL7	3.40795	0.0195682	0.912585	Up
EMILIN1	7.05917	0.0149325	0.846328	Up
ENO3	2.19871	0.0328733	0.984313	Up
EP400	0.43857	0.00225575	0.443512	Down
EPHA3	8.70527	0.037186	1	Up
EPS8	6.06664	0.0225612	0.922792	Up
ERBB3	18.7461	0.000882197	0.339195	Up
ERMARD	12.2147	0.0243138	0.943495	Up
ERP27	0.487498	0.00168637	0.406205	Down
ERRFI1	3.36079	0.00391356	0.562037	Up
ESPL1	2.20459	0.035945	1	Up
ESPN	Inf	0.0243925	0.943495	Up
EXTL1	20.2988	0.0469166	1	Up
FADS1	2.40344	0.0471594	1	Up
FAM129B	2.0958	0.0438807	1	Up
FAM13A	0.410515	0.000142367	0.138529	Down
FAM195A	3.80509	0.00189117	0.406205	Up
FAM222B	0.489967	0.00373368	0.547459	Down
FAM84B	2.18925	0.0140234	0.841706	Up
FAT1	7.93143	0.000182831	0.150636	Up
FBXO39	0.494093	0.0483085	1	Down
FCER1G	2.54185	0.00982516	0.765743	Up
FCER2	0.375864	0.0291512	0.976694	Down
FDX1L	0.423663	0.0275808	0.962677	Down
FITM1	2.52422	0.022679	0.922792	Up
FKBP5	0.449852	0.00409815	0.562037	Down
FLRT3	Inf	0.0354757	1	Up
FLT3	0.3373	0.0199709	0.917982	Down
FNTB	0.377715	0.0398841	1	Down
FOSB	0.398076	0.0251808	0.943495	Down
FST	21.0238	0.0229463	0.922792	Up
FSTL1	3.11954	0.00951854	0.752008	Up
FUT4	2.16399	0.0294835	0.978934	Up
FXYD3	Inf	0.0259223	0.955575	Up
FZD6	4.08459	0.0187902	0.893152	Up
FZD7	3.02803	0.021253	0.917982	Up
GADD45G	2.74252	0.00230855	0.448793	Up
GAS7	0.319918	2.55684e-05	0.0402168	Down
GATAD2B	0.351198	1.06469e-05	0.0270075	Down
GFI1B	2.10128	0.00827343	0.713353	Up
GJB6	3.65141	0.000407095	0.225099	Up
GLB1L	0.428958	0.000954633	0.351427	Down
GLDC	24.7568	0.0266718	0.961648	Up
GLIS3	0.376464	0.00945196	0.750173	Down
GNAT2	0.383778	0.0184386	0.893016	Down
GNG11	2.49776	0.0422583	1	Up
GNG12	12.0592	0.00908978	0.738751	Up
GNLY	0.407578	0.0263854	0.961648	Down
GOLGA6B	0.30873	0.0218526	0.922792	Down
GP1BB	2.14588	0.0114593	0.80271	Up
GP9	4.4402	0.00223905	0.443512	Up
GPC6	Inf	0.0148873	0.846328	Up
GPNMB	Inf	0.000981871	0.353924	Up
GPR135	0.345426	0.0142967	0.841706	Down
GPR15	4.3376	0.0447624	1	Up
GPR157	0.49382	0.0258993	0.955575	Down
GPR52	0.490945	0.004661	0.562811	Down
GRAMD1C	0.441169	0.000171333	0.150636	Down
GRHL1	2.35211	0.00756594	0.696308	Up
GRPEL1	2.40609	0.000238769	0.177806	Up
GSTA1	Inf	0.0467184	1	Up
GSTM3	2.20079	0.025297	0.943495	Up
GUCY1A3	3.07318	0.0184915	0.893016	Up
HBG1	Inf	0.0335317	0.984313	Up
HBG2	1363.65	0.0347901	1	Up
HEY1	2.35265	0.0424244	1	Up
HIST1H2AH	2.06988	0.0288356	0.974189	Up
HIST1H2AJ	3.18924	0.00317359	0.524132	Up
HIST1H2BB	2.13907	0.0388199	1	Up
HIST1H2BL	3.4741	0.000789597	0.317712	Up
HIST1H2BM	2.80598	0.0116349	0.811724	Up
HIST1H2BO	2.09145	0.00886927	0.73777	Up
HIST1H3B	2.98579	0.00261339	0.456736	Up
HIST1H3C	2.97168	0.037081	1	Up
HIST1H3H	2.56569	0.000387654	0.225099	Up
HIVEP3	0.282631	0.0129024	0.835951	Down
HLA-DMA	3.93482	0.0480175	1	Up
HLA-DRB4	0.000485573	0.0433394	1	Down
HMCN1	3.06381	0.0273031	0.961648	Up
HMGA2	28.5446	0.0374666	1	Up
HMGB3	3.32052	0.0333836	0.984313	Up
HMMR	3.00241	0.0107839	0.787268	Up
HNRNPL	3.74963	0.00362435	0.547459	Up
HSPA2	2.81165	0.011093	0.789662	Up
IFNGR2	3.78437	0.00506527	0.588183	Up
IGF2BP1	Inf	0.0204975	0.917982	Up
IL13RA2	153.737	0.000684415	0.288823	Up
IL24	Inf	0.00521736	0.601805	Up
ITGA2B	2.2828	0.012669	0.827169	Up
ITGB3	2.31887	0.03683	1	Up
ITGB5	2.08253	0.0422183	1	Up
KIAA0754	0.482272	0.00421664	0.562037	Down
KIAA1045	0.36617	0.00400631	0.562037	Down
KIAA1377	0.282435	0.0389097	1	Down
KIAA1598	3.87736	0.0410214	1	Up
KIF14	2.08323	0.00748962	0.692971	Up
KIF20A	5.92977	0.0276442	0.962677	Up
KIRREL	Inf	0.00126582	0.365891	Up
KLF5	2.06158	0.0319727	0.984313	Up
KMT2D	0.411812	0.0110384	0.789662	Down
KPNA2	2.31419	0.00114457	0.365891	Up
KRT18	2.45629	0.0143611	0.841706	Up
KRT19	0.13114	0.0459875	1	Down
KSR1	0.419369	0.000283039	0.195886	Down
LAMA4	24.0771	0.00191432	0.406205	Up
LAMB1	7.36199	0.012971	0.835951	Up
LAMC1	5.01543	0.0300411	0.980918	Up
LEFTY1	7.86475	0.0419172	1	Up
LGALS3	2.26579	0.0337584	0.984313	Up
LIPE	2.11633	0.0422091	1	Up
LOC100996273	0.24097	0.000376369	0.225099	Down
LOC101927376	0.432791	0.0252072	0.943495	Down
LOC101928344	0.456631	0.00494555	0.585768	Down
LOC102724995	0.156159	0.0233619	0.928831	Down
LOC105370374	0.410847	0.0123075	0.819016	Down
LOC105370579	0.314652	0.0446992	1	Down
LOC105370641	0.296121	0.00610747	0.668806	Down
LOC105374089	0.32437	0.0202156	0.917982	Down
LOC105375938	5.69825	0.00413867	0.562037	Up
LOC105376752	3.55999	0.0319443	0.984313	Up
LOC105377197	0.458686	0.0239747	0.940752	Down
LOC105377808	0.162437	0.0223882	0.922792	Down
LOH12CR1	2.71293	0.0426341	1	Up
LOXL1	2.36681	0.0149049	0.846328	Up
LOXL4	20.321	0.00644727	0.671992	Up
LRP2	Inf	0.00236747	0.450132	Up
LRRC8B	0.448113	0.00118199	0.365891	Down
LTBP1	2.14728	0.0143873	0.841706	Up
MADCAM1	0.443028	0.0329375	0.984313	Down
MAGEA12	Inf	0.016798	0.872788	Up
MAGEA3	29.7499	0.0153821	0.849912	Up
MAGEA4	157.825	0.00110699	0.365891	Up
MAGEA6	Inf	0.0144738	0.841706	Up
MAGEC2	28.1784	0.0131935	0.835951	Up
MAML2	0.451457	0.000466292	0.237288	Down
MAPK6	2.47288	0.0162332	0.866686	Up
MAPRE3	0.48593	0.00181342	0.406205	Down
MARCH3	2.01695	0.0271613	0.961648	Up
MARK4	0.497803	0.00673135	0.675595	Down
MBD6	0.345375	0.00367893	0.547459	Down
MCAM	2.82797	0.0136538	0.837723	Up
MDGA1	0.106912	4.10699e-06	0.0177648	Down
MDM2	0.48629	0.000677723	0.288823	Down
MELK	2.87641	0.0370111	1	Up
MEOX2	Inf	0.00250558	0.452825	Up
METRN	4.71827	0.0238697	0.940752	Up
MEX3C	2.08581	0.00125028	0.365891	Up
MGLL	2.22919	0.0313683	0.984313	Up
MICA	0.440913	0.00137705	0.378186	Down
MITF	3.80811	0.0334417	0.984313	Up
MKI67	2.41871	0.0156835	0.853617	Up
MLXIP	0.417611	0.00426352	0.562037	Down
MMP16	36.7414	0.00506351	0.588183	Up
MMP8	2.84008	0.0436188	1	Up
MOK	0.396276	0.000568739	0.265955	Down
MPEG1	0.451945	0.000424004	0.225099	Down
MPZL1	0.455906	0.000246639	0.177806	Down
MYADM	0.427751	0.00196424	0.409462	Down
MYH10	5.87725	0.0163397	0.866686	Up
MYL4	Inf	0.0414006	1	Up
MYL6B	5.38311	0.0210943	0.917982	Up
MYO15A	0.356772	0.0452373	1	Down
NANOS1	7.441	0.0340969	0.98653	Up
NCAM1	0.269004	0.00465833	0.562811	Down
NCAPG	2.72031	0.00727602	0.685661	Up
NFKBIB	6.67235	0.0225036	0.922792	Up
NHLH1	0.403606	0.0313884	0.984313	Down
NIPAL2	2.45266	0.00397587	0.562037	Up
NPIPB5	0.247673	1.9365e-07	0.00167526	Down
NRP2	16.4403	0.0392889	1	Up
NSG1	0.446656	0.0208255	0.917982	Down
NT5M	3.69651	0.0229625	0.922792	Up
NTAN1	3.08891	0.0135766	0.835951	Up
NXT2	2.09632	0.0267403	0.961648	Up
OCLM	0.463561	0.00900584	0.738751	Down
OLFM4	4.6935	0.0328463	0.984313	Up
OR2A7	5.16901	0.0208374	0.917982	Up
OR52K1	0.330517	0.000646699	0.286902	Down
OR52K2	0.348435	2.53862e-05	0.0402168	Down
PAGE5	Inf	0.00180854	0.406205	Up
PARP3	2.27912	0.0217227	0.922792	Up
PCBP2	0.478899	0.00341875	0.536488	Down
PCK1	Inf	0.0177337	0.889925	Up
PDE5A	2.3965	0.0427134	1	Up
PDLIM1	2.02063	0.0171101	0.882825	Up
PF4	2.74654	0.03402	0.985953	Up
PHACTR3	Inf	0.0312201	0.984313	Up
PIGR	19.9424	0.0473173	1	Up
PKN3	2.98904	0.0324728	0.984313	Up
PLA2G12A	2.05328	0.0464264	1	Up
PLEKHG2	0.233045	0.00344181	0.536488	Down
PLOD2	4.0903	0.0197499	0.916121	Up
PLP1	120.922	0.000117697	0.138529	Up
PLP2	2.18027	0.0438718	1	Up
PMP22	3.4056	0.039268	1	Up
PNMAL1	Inf	0.0248632	0.943495	Up
POC1A	0.427526	0.00849328	0.713353	Down
POLR3K	0.493899	0.0381226	1	Down
POMZP3	5.74814	0.0200327	0.917982	Up
PPARD	0.383894	0.0403232	1	Down
PRC1	2.1089	0.00880561	0.736013	Up
PRLR	43.8118	0.0394863	1	Up
PROS1	3.15958	0.00233886	0.449632	Up
PRR12	0.343694	0.0489479	1	Down
PRRX1	Inf	0.037372	1	Up
PTGDR	0.468688	0.0402253	1	Down
PTGFRN	23.3792	0.00240239	0.451805	Up
PTGS2	0.486801	0.00550078	0.626148	Down
PTP4A3	3.79596	0.0233219	0.928831	Up
PTTG2	0.485569	0.01004	0.769243	Down
PVRL2	2.11181	0.0498013	1	Up
PXDN	Inf	0.0453234	1	Up
RAB13	3.73858	0.00453209	0.562811	Up
RAB32	2.00723	0.0106248	0.782254	Up
RAB36	0.352655	0.000334114	0.214105	Down
RAB3B	0.130523	0.0284899	0.970338	Down
RANBP17	2.14751	0.0432278	1	Up
RAPGEF1	0.470132	0.000833143	0.327615	Down
RASA4	2.51219	0.0171442	0.882825	Up
RBM11	2.87414	0.00688257	0.679465	Up
RBMS2	0.39126	0.00326125	0.527347	Down
RCVRN	0.293043	0.00249854	0.452825	Down
RERE	0.363836	6.94937e-05	0.0924908	Down
RFX1	0.436534	0.0286836	0.973106	Down
RGS1	2.05385	0.0105051	0.780086	Up
RGS6	3.30884	0.0241414	0.940752	Up
RILP	11.1523	0.023406	0.928831	Up
RNASE3	2.7004	0.0215409	0.917982	Up
RNASE6	0.440463	0.0199851	0.917982	Down
RNF144A	0.494031	0.00849267	0.713353	Down
RPS6KA1	2.86914	0.00355779	0.547459	Up
RUFY4	0.379219	0.00643953	0.671992	Down
RUNX2	0.479932	0.000429331	0.225099	Down
S100A12	2.79207	0.022337	0.922792	Up
S100A13	2.23141	0.00904614	0.738751	Up
S100A16	Inf	0.0299948	0.980918	Up
S100A6	2.06506	0.00762401	0.69794	Up
S100B	5.48607	0.00909456	0.738751	Up
SAMD4B	0.398546	0.00162539	0.406205	Down
SASH1	4.78926	0.0310655	0.984313	Up
SCN9A	2.25264	0.0108778	0.789662	Up
SDC4	3.1052	0.0276536	0.962677	Up
SDCCAG8	2.6764	0.0271845	0.961648	Up
SELENBP1	447.211	0.0481562	1	Up
SERPINA3	166.693	0.000131481	0.138529	Up
SERPINB10	3.3959	0.0186325	0.893016	Up
SERPINE2	21.4499	0.00150035	0.397814	Up
SETD1B	0.396827	0.0268838	0.961648	Down
SEZ6	2.05147	0.0293741	0.978602	Up
SH2D4B	0.414216	0.0491299	1	Down
SHPK	0.470692	0.0421775	1	Down
SIGLEC12	0.147147	0.0101884	0.773157	Down
SLC28A3	8.29056	0.0181578	0.893016	Up
SLC2A1	2.26878	0.0146659	0.841706	Up
SLC30A1	2.68754	0.000215855	0.16976	Up
SLC31A2	0.479576	0.000551096	0.264863	Down
SLC4A8	2.40434	0.00691168	0.679465	Up
SLC6A19	Inf	0.0214572	0.917982	Up
SMIM5	2.94978	0.0416539	1	Up
SMOX	3.00986	0.0151637	0.846328	Up
SNRNP25	2.1492	0.0146853	0.841706	Up
SOX10	Inf	0.00117982	0.365891	Up
SOX13	0.382176	0.0192753	0.906253	Down
SOX4	3.09898	0.0212931	0.917982	Up
SOX5	36.7168	0.0039088	0.562037	Up
SP2	0.375613	0.00369673	0.547459	Down
SPARC	2.34703	0.0215187	0.917982	Up
SPRYD7	0.462349	0.000549368	0.264863	Down
SPSB2	0.484815	0.00340396	0.536488	Down
SQLE	2.05666	0.0250098	0.943495	Up
SRCAP	0.416247	0.00618766	0.671992	Down
SRPX	15.7101	0.0302379	0.981569	Up
SRRM2	0.420678	0.00251249	0.452825	Down
SSC5D	0.112081	0.0397244	1	Down
STIL	2.29478	0.00172597	0.406205	Up
SUGCT	0.484303	0.0164765	0.866686	Down
SURF6	6.94362	0.0318962	0.984313	Up
SUSD4	4.93358	0.00733137	0.685661	Up
SYNRG	0.226361	0.00425536	0.562037	Down
SYTL5	Inf	0.00833196	0.713353	Up
T	0.150378	0.0449514	1	Down
TBC1D8B	2.79701	0.0370846	1	Up
TBCE	3.67275	0.0281514	0.96642	Up
TCP11L1	0.341504	2.04178e-06	0.0117756	Down
TDRD9	3.10741	0.0278499	0.962677	Up
THBS1	2.19418	0.0278702	0.962677	Up
THBS4	4.83703	0.00318078	0.524132	Up
TIGD3	0.432959	0.000180971	0.150636	Down
TIMP3	253.862	1.34847e-05	0.0284793	Up
TINAGL1	Inf	0.024122	0.940752	Up
TMEM106A	0.312499	1.09266e-05	0.0270075	Down
TMEM144	2.95768	0.0480075	1	Up
TMEM217	2.9799	0.0463875	1	Up
TMEM253	0.411688	0.0117831	0.812239	Down
TMEM265	0.383542	0.00117768	0.365891	Down
TNC	193.448	0.000124391	0.138529	Up
TNFRSF17	0	0.0308344	0.984053	Down
TNS3	2.89181	0.0133675	0.835951	Up
TOP2A	2.54916	0.00146381	0.395732	Up
TOX2	0.45437	0.0277489	0.962677	Down
TPGS1	2.40967	0.01936	0.907768	Up
TRIM36	3.00012	0.0111566	0.789662	Up
TSPAN33	3.6005	0.010419	0.780086	Up
TSPO	2.01399	0.0257111	0.95462	Up
TTC21A	0.408129	0.00565195	0.635001	Down
TUBB6	5.2411	0.0275155	0.962677	Up
TUSC3	7.35589	0.0475873	1	Up
TWIST2	Inf	0.0158685	0.857988	Up
U2AF1	0.483267	0.00716158	0.685661	Down
UCHL1	0.0246545	0.0336725	0.984313	Down
UGT2B7	Inf	0.0326656	0.984313	Up
UMOD	Inf	0.00497676	0.585768	Up
UPP1	2.34647	0.048288	1	Up
VEPH1	5.86324	0.00675346	0.675595	Up
VPS11	4.03625	0.00322336	0.526137	Up
VPS37C	0.484554	0.0219781	0.922792	Down
VPS52	0.21394	0.00165678	0.406205	Down
VSTM4	0.146073	0.0472574	1	Down
WWTR1	22.3193	0.00434782	0.562811	Up
YAP1	9.08029	0.0301612	0.980918	Up
ZBTB10	2.00302	0.0362729	1	Up
ZBTB8A	0.215209	0.0381117	1	Down
ZC3H12C	2.26571	0.0186049	0.893016	Up
ZDHHC11	0.336198	0.0394947	1	Down
ZIK1	2.05891	0.0412216	1	Up
ZMIZ1	0.391141	0.00456477	0.562811	Down
ZNF385A	0.280195	0.0405277	1	Down
