# Supplementary material for: Enhanced migration and adhesion of peripheral blood neutrophils from SAPHO patients revealed by RNA-Seq
Source: Orphanet J Rare Dis. 2019 Aug 8;14:192. doi: 10.1186/s13023-019-1169-3 (PMC6688242; doi:10.1186/s13023-019-1169-3)
Supplement: Supplementary file 3 — Table 3. Genes enriched in top 20 KEGG pathways. P value, enrichment score, and list of genes enriched in each particular pathway of the top 20 KEGG pathways involved in SAPHO syndrome. (XLSX 11 kb) [file 13023_2019_1169_MOESM3_ESM.xlsx]

## Sheet: KEGG.top
Supplementary Table 3 Genes enriched in top 20 KEGG pathways
id	term	pval	Enrichment_score	Gene
path:hsa04512	ECM-receptor interaction	1.07106e-11	7.79933	COL9A2; LAMC1; ITGB5; GP9; THBS4; HMMR; LAMA4; CD36; LAMB1; TNC; COL4A2; THBS1; ITGA2B; ITGB3; SDC4; GP1BB
path:hsa04640	Hematopoietic cell lineage	1.05666e-05	4.54223	GP9; CD24; CD36; FLT3; ITGA2B; ITGB3; FCER2; GP1BB; CSF2RA; HLA-DRB4
path:hsa05322	Systemic lupus erythematosus	0.000131473	3.25694	HIST1H3B; HIST1H2BB; HIST1H3C; HIST1H2AH; HIST1H2BL; HIST1H3H; HIST1H2AJ; HIST1H2BM; HIST1H2BO; HLA-DMA; HLA-DRB4
path:hsa05034	Alcoholism	0.000144965	2.90296	GNG12; HIST1H3B; HIST1H2BB; HIST1H3C; HIST1H2AH; HIST1H2BL; HIST1H3H; HIST1H2AJ; HIST1H2BM; HIST1H2BO; GNG11; ADORA2B; FOSB
path:hsa04510	Focal adhesion	0.000149898	2.77031	COL9A2; LAMC1; ITGB5; THBS4; LAMA4; LAMB1; TNC; RAPGEF1; DOCK1; CCND1; COL4A2; THBS1; ITGA2B; ITGB3
path:hsa05222	Small cell lung cancer	0.000274688	3.71829	LAMC1; PTGS2; LAMA4; LAMB1; CCND1; COL4A2; ITGA2B; E2F1
path:hsa04151	PI3K-Akt signaling pathway	0.000828963	2.10994	COL9A2; GNG12; LAMC1; ITGB5; PRLR; THBS4; LAMA4; GNG11; LAMB1; TNC; PKN3; CCND1; MDM2; COL4A2; THBS1; ITGA2B; ITGB3; PCK1
path:hsa05200	Pathways in cancer	0.000863944	2.01368	SLC2A1; GNG12; LAMC1; PTGS2; FZD7; MITF; PPARD; LAMA4; GNG11; LAMB1; FZD6; CCND1; MDM2; FLT3; EDNRB; COL4A2; ITGA2B; BIRC5; E2F1; CSF2RA
path:hsa05310	Asthma	0.000927672	5.15762	FCER1G; HLA-DMA; RNASE3; HLA-DRB4
path:hsa04110	Cell cycle	0.00103426	2.90116	CDC20; CDKN2C; PTTG2; DBF4; GADD45G; CCND1; ESPL1; MDM2; E2F1
path:hsa04672	Intestinal immune network for IgA production	0.00115487	4.16371	PIGR; HLA-DMA; TNFRSF17; MADCAM1; HLA-DRB4
path:hsa05145	Toxoplasmosis	0.00269715	2.70994	LAMC1; HLA-DMA; LAMA4; LAMB1; HSPA2; NFKBIB; IFNGR2; HLA-DRB4
path:hsa05219	Bladder cancer	0.00334467	3.89967	CCND1; MDM2; THBS1; E2F1
path:hsa05205	Proteoglycans in cancer	0.00478698	2.16595	FZD7; TWIST2; ITGB5; FZD6; CCND1; ERBB3; MDM2; THBS1; ITGB3; SDC4; TIMP3
path:hsa04145	Phagosome	0.00511312	2.336	ITGB5; THBS4; HLA-DMA; CD36; THBS1; RILP; ITGB3; TUBB6; HLA-DRB4
path:hsa05144	Malaria	0.00724952	3.26299	THBS4; CD36; THBS1; CCL2
path:hsa04514	Cell adhesion molecules (CAMs)	0.0090526	2.25192	MPZL1; HLA-DMA; NCAM1; MADCAM1; PVRL2; SDC4; CLDN5; HLA-DRB4
path:hsa05140	Leishmaniasis	0.00959135	2.73778	PTGS2; HLA-DMA; NFKBIB; IFNGR2; HLA-DRB4
path:hsa05166	HTLV-I infection	0.0124211	1.85914	SLC2A1; CDC20; CDKN2C; FZD7; PTTG2; HLA-DMA; FZD6; EGR2; CCND1; E2F1; TSPO; HLA-DRB4
path:hsa05202	Transcriptional misregulation in cancers	0.0146085	1.99858	CDKN2C; HIST1H3B; HIST1H3C; HIST1H3H; RUNX2; DEFA3; HMGA2; MDM2; FLT3
