# Supplementary material for: Enhanced migration and adhesion of peripheral blood neutrophils from SAPHO patients revealed by RNA-Seq
Source: Orphanet J Rare Dis. 2019 Aug 8;14:192. doi: 10.1186/s13023-019-1169-3 (PMC6688242; doi:10.1186/s13023-019-1169-3)
Supplement: Supplementary file 4 — Table S4. Genes enriched in top 10 GO terms of BP,CC,MF. P value, enrichment score, and list of genes enriched in each GO term of the top 10 GO terms of BP,CC,MF involved in SAPHO syndrome. (XLSX 14 kb) [file 13023_2019_1169_MOESM4_ESM.xlsx]

## Sheet: GO.top
Supplementary Table 4 Genes enriched in top 10 GO terms of BP,CC,MF
id	term	category	pval	Enrichment_score	Gene
GO:0007155	cell adhesion	biological_process	5.82941e-08	3.03708	TINAGL1; ATP1B1; LAMC1; EMILIN1; NRP2; EPHA3; GP9; FAT1; DST; LAMA4; GPNMB; CD36; LAMB1; TNC; CD151; NCAM1; MCAM; OLFM4; THBS1; CDH11; MYH10; CCL2; ITGA2B; ITGB3; MADCAM1; SIGLEC12; GP1BB; SRPX
GO:0002576	platelet degranulation	biological_process	5.1961e-07	5.19378	PROS1; ALB; PF4; SPARC; CD36; A2M; ABCC4; SERPINA3; THBS1; ITGA2B; ITGB3; TIMP3
GO:0007422	peripheral nervous system development	biological_process	6.76418e-07	11.145	EGR3; EGR2; ERBB3; EDNRB; PMP22; SOX10
GO:0048266	behavioral response to pain	biological_process	2.29215e-06	16.2109	SCN9A; THBS4; THBS1; TSPO
GO:0016477	cell migration	biological_process	4.4896e-06	3.80561	LAMC1; EPHA3; FAT1; CD24; TNS3; CTHRC1; NANOS1; DOCK1; CD151; GPC6; THBS1; CSPG4; ITGB3; SDC4
GO:0030198	extracellular matrix organization	biological_process	6.32043e-06	3.51947	COL9A2; ADAMTSL4; LAMC1; PXDN; ITGB5; SPARC; LAMA4; LAMB1; TNC; COL4A2; THBS1; LOXL1; ITGA2B; ITGB3; MADCAM1
GO:0042060	wound healing	biological_process	1.04984e-05	5.07873	IL24; DCBLD2; SPARC; PPARD; TNC; ERBB3; FNTB; ITGB3; SDC4
GO:0019934	cGMP-mediated signaling	biological_process	1.62673e-05	16.7175	CD36; EDNRB; APOE
GO:0034446	substrate adhesion-dependent cell spreading	biological_process	1.88071e-05	7.03894	LAMC1; KIF14; FZD7; LAMB1; ITGB3; AXL
GO:0035987	endodermal cell differentiation	biological_process	2.43942e-05	8.25555	ITGB5; LAMB1; MMP8; HMGA2; COL4A2
GO:0031012	extracellular matrix	cellular_component	2.15432e-09	4.89606	TINAGL1; LAMC1; HMCN1; PXDN; EMILIN1; LTBP1; SERPINE2; THBS4; LAMA4; POMZP3; LAMB1; TNC; COL4A2; LGALS3; THBS1; LOXL1; APOE; SSC5D; TIMP3
GO:0005604	basement membrane	cellular_component	1.28251e-08	7.03894	LAMC1; HMCN1; ALB; THBS4; SPARC; DST; LAMA4; LAMB1; TNC; CD151; LOXL1; TIMP3
GO:0070062	extracellular exosome	cellular_component	9.91093e-07	1.57777	TINAGL1; SLC2A1; RAB3B; GNG12; GSTM3; SELENBP1; S100A6; S100A16; S100A13; RAB13; KIRREL; ATP1B1; LAMC1; HMCN1; CTSE; PIGR; PXDN; EMILIN1; LRP2; CTDSPL; PROS1; FSTL1; ITGB5; PLOD2; UCHL1; UGT2B7; ALB; CFI; FAT1; SLC6A19; THBS4; TRIM36; HIST1H3B; HIST1H3C; HIST1H2AH; HIST1H2BL; HIST1H3H; HIST1H2BM; HLA-DMA; FKBP5; CPNE5; DAAM2; CRISP3; GSTA1; DST; LAMA4; LAMB1; AKR1B10; DEFA3; ALDH1A1; ALDOB; DAB2I…
GO:0000788	nuclear nucleosome	cellular_component	2.99444e-06	7.61121	HIST1H3B; HIST1H2BB; HIST1H3C; HIST1H2BL; HIST1H3H; HIST1H2BM; HIST1H2BO
GO:0031092	platelet alpha granule membrane	cellular_component	6.15227e-06	13.7169	SPARC; CD36; ITGA2B; ITGB3
GO:0005615	extracellular space	cellular_component	1.28618e-05	1.80261	TINAGL1; SELENBP1; S100A13; LAMC1; IL24; PIGR; LEFTY1; PXDN; GNLY; SERPINE2; PROS1; FSTL1; ALB; PF4; CFI; THBS4; SPARC; MICA; MDGA1; CRISP3; CD36; LAMB1; DEFA3; CTHRC1; TNC; LOXL4; MMP8; MCAM; ERBB3; OLFM4; GPC6; RNASE3; CMTM5; CFL2; LGALS3; SERPINA3; THBS1; LOXL1; CTSH; METRN; UMOD; ENO3; SEZ6; CCL2; SERPINB10; AXL; APOE; SSC5D; FLRT3; S100B; TIMP3; IL13RA2
GO:0031093	platelet alpha granule lumen	cellular_component	2.90059e-05	5.67381	PROS1; ALB; PF4; SPARC; A2M; SERPINA3; THBS1
GO:0009986	cell surface	cellular_component	4.2904e-05	2.21261	PTGFRN; FCER1G; MPZL1; DCBLD2; ITGB5; PRLR; SPARC; HMMR; MICA; HLA-DMA; CD24; CD36; TSPAN33; CLEC5A; MMP16; FZD6; FUT4; NCAM1; HSPA2; THBS1; CSPG4; ITGA2B; ITGB3; AXL; PVRL2; SDC4; SRPX
GO:0000228	nuclear chromosome	cellular_component	0.000118092	5.34959	HIST1H3B; HIST1H3C; HIST1H3H; HMGA2; TOP2A; BIRC5
GO:0000786	nucleosome	cellular_component	0.000157651	4.05272	HIST1H3B; HIST1H2BB; HIST1H3C; HIST1H2AH; HIST1H2BL; HIST1H3H; HIST1H2BM; HIST1H2BO
GO:0019863	IgE binding	molecular_function	1.2261e-06	26.748	FCER1G; LGALS3; FCER2
GO:0001758	retinal dehydrogenase activity	molecular_function	8.28054e-06	19.1057	AKR1B10; ALDH1A1; ALDH1A3
GO:0001968	fibronectin binding	molecular_function	3.04632e-05	7.96071	THBS4; THBS1; ITGB3; SSC5D; SDC4
GO:0050786	RAGE receptor binding	molecular_function	7.2685e-05	12.1582	S100A12; S100A13; S100B
GO:0050840	extracellular matrix binding	molecular_function	0.000106545	8.10545	SPARC; ITGA2B; ITGB3; SSC5D
GO:0043236	laminin binding	molecular_function	0.000165727	7.42999	TINAGL1; LGALS3; THBS1; SSC5D
GO:0005507	copper ion binding	molecular_function	0.000193873	4.95333	S100A12; S100A13; ALB; LOXL4; DCT; LOXL1
GO:0005509	calcium ion binding	molecular_function	0.000244399	1.91879	S100A12; S100A6; S100A16; S100A13; HMCN1; LTBP1; LRP2; PROS1; FSTL1; PLA2G12A; FAT1; THBS4; SPARC; DST; EFCAB1; MMP16; KIAA1045; MELK; AIF1L; MMP8; MYL6B; THBS1; UMOD; CAPNS2; CDH11; RCVRN; MYL4; S100B; SYTL5; TBC1D8B
GO:0050431	transforming growth factor beta binding	molecular_function	0.000366696	8.35874	LTBP1; CD36; THBS1
GO:0051087	chaperone binding	molecular_function	0.000461636	3.85259	TBCE; GRPEL1; ALB; BAG2; DNAJB5; DNLZ; BIRC5
