# Supplementary material for: Enhanced migration and adhesion of peripheral blood neutrophils from SAPHO patients revealed by RNA-Seq
Source: Orphanet J Rare Dis. 2019 Aug 8;14:192. doi: 10.1186/s13023-019-1169-3 (PMC6688242; doi:10.1186/s13023-019-1169-3)
Supplement: Supplementary file 5 — Table 5. Primers of differentially expressed genes. Sequence of foward and reverse primers used in the qRT-PCR verification of differentially expressed genes. (XLSX 9 kb) [file 13023_2019_1169_MOESM5_ESM.xlsx]

## Sheet: Sheet1
Supplementary Table 5 Primers of differentially expressed genes
NAME	SEQUENCE
S100A12-F	TCCACCAATACTCAGTTCGG
S100A12-R	ATGGCTACCAGGGATATGAA
PTGS2-F	CTCCTGTGCCTGATGATTGC
PTGS2-R	AACTGATGCGTGAAGTGCTG
GAS7-F	ATCTTTCCCATTGACCACTTTG
GAS7-R	CATCGGTTTCTAGCACGTTGA
SLC30A1-F	GGACAACTTAACATGCGTGGA
SLC30A1-R	ACACAAAAATCCCCTTCAGAACA
MYADM-F	CCCTGTCTTGGCGCAACTT
MYADM-R	GGAACTGGACATAGGTGGTGG
